# Supplementary material for: A faunistic study of genus Chasmogenus Sharp, 1882 of China (Coleoptera, Hydrophilidae)
Source: Zookeys. 2018 Feb 19;(738):59–66. doi: 10.3897/zookeys.738.21711 (PMC5904443; doi:10.3897/zookeys.738.21711)
Supplement: XML Treatment for Chasmogenus parorbus [file zookeys.738.21711-treatment2.xml]

<!DOCTYPE tp:taxon-treatment
  PUBLIC "-//TaxonX//DTD Taxonomic Treatment Publishing DTD v0 20100105//EN" "tax-treatment-NSO.dtd">
<tp:taxon-treatment xmlns:tp="http://www.plazi.org/taxpub"><tp:treatment-meta><kwd-group><label>Taxon classification</label><kwd><named-content xmlns:xlink="http://www.w3.org/1999/xlink" content-type="kingdom">Animalia</named-content></kwd><kwd><named-content xmlns:xlink="http://www.w3.org/1999/xlink" content-type="order">Coleoptera</named-content></kwd><kwd><named-content xmlns:xlink="http://www.w3.org/1999/xlink" content-type="family">Hydrophilidae</named-content></kwd></kwd-group><mixed-citation publication-type="journal"><person-group><name><surname>Jia</surname><given-names>Fenglong</given-names></name><name><surname>Tang</surname><given-names>Yu-dan</given-names></name></person-group><article-title>A faunistic study of genus <italic><tp:taxon-name><tp:taxon-name-part taxon-name-part-type="genus" reg="Chasmogenus">Chasmogenus</tp:taxon-name-part></tp:taxon-name></italic> Sharp, 1882 of China (<tp:taxon-name><tp:taxon-name-part taxon-name-part-type="order">Coleoptera</tp:taxon-name-part></tp:taxon-name>, <tp:taxon-name><tp:taxon-name-part taxon-name-part-type="family">Hydrophilidae</tp:taxon-name-part></tp:taxon-name>)</article-title><source>Zookeys</source><day>19</day><month>2</month><year>2018</year><volume>2018</volume><issue>738</issue><fpage>59</fpage><lpage>66</lpage><pub-id pub-id-type="doi">10.3897/zookeys.738.21711</pub-id></mixed-citation></tp:treatment-meta><tp:nomenclature><tp:taxon-name>
            <tp:taxon-name-part taxon-name-part-type="genus" reg="Chasmogenus">Chasmogenus</tp:taxon-name-part>
            <tp:taxon-name-part taxon-name-part-type="species" reg="parorbus">parorbus</tp:taxon-name-part>
            <object-id xmlns:xlink="http://www.w3.org/1999/xlink" content-type="zoobank" xlink:type="simple">http://zoobank.org/3496519B-82B5-42E1-B6B6-C5A4A069A99F</object-id>
          </tp:taxon-name><tp:taxon-status xmlns:xlink="http://www.w3.org/1999/xlink" xlink:type="simple">sp. n.</tp:taxon-status><xref ref-type="fig" rid="F1">Figs 1–7</xref><xref ref-type="fig" rid="F2">, 8</xref></tp:nomenclature><tp:treatment-sec sec-type="type material" id="SECID0E3HAC"><title>Type material.</title><p>
            <bold>Holotype: CHINA. Yunnan</bold>: male (<named-content xmlns:xlink="http://www.w3.org/1999/xlink" content-type="dwc:institutional_code" xlink:type="simple">SYSU</named-content>), CHINA: Yunnan Prov., Yingjiang, Tongbiguan, Kaibangyahu, <named-content xmlns:xlink="http://www.w3.org/1999/xlink" content-type="dwc:verbatimCoordinates" xlink:type="simple"><named-content content-type="geo-json" specific-use="{&#34;type&#34;:&#34;Point&#34;,&#34;coordinates&#34;:[97.670000,24.580000]}" id="NCID0EMIAC" xlink:type="simple">24.58°N, 97.67°E</named-content></named-content>, 1289m, 25.V.2016, Yu-dan Tang &amp; Rui-juan Zhang leg. [transcribed from Chinese]. <bold>Paratypes</bold> (3 males, <named-content xmlns:xlink="http://www.w3.org/1999/xlink" content-type="dwc:institutional_code" xlink:type="simple">SYSU</named-content>): 2 males, same data as holotype; 1 male., <bold>Yunnan</bold>, Yingjiang, Nabang, <named-content xmlns:xlink="http://www.w3.org/1999/xlink" content-type="dwc:verbatimCoordinates" xlink:type="simple"><named-content content-type="geo-json" specific-use="{&#34;type&#34;:&#34;Point&#34;,&#34;coordinates&#34;:[97.560000,24.750000]}" id="NCID0E4IAC" xlink:type="simple">24.75°N, 97.56°E</named-content></named-content>, 239m, 27.V.2016, Yu-dan Tang &amp; Rui-juan Zhang leg. [transcribed from Chinese].</p></tp:treatment-sec><tp:treatment-sec sec-type="diagnosis" id="SECID0ECJAC"><title>Diagnosis.</title><p>Body oblong (Fig. <xref ref-type="fig" rid="F1">1</xref>). Black, pronotum and elytra with paler margins. Head, pronotum and elytra with distinct systematic punctures. Ground punctures of pronotum and elytra finer laterally and posteriorly than on disc (Figs <xref ref-type="fig" rid="F1">1</xref>, <xref ref-type="fig" rid="F1">3</xref>). Mesoventrite with a longitudinal and moderate high ridge posteromedialy (Fig. <xref ref-type="fig" rid="F1">5</xref>). Hind femora pubescent on basal four-fifths. Parameres shorter than median lobe, inner margin with a subapical tooth, apex obtuse rounded. Median lobe broad, gradually narrowing from apical fourth to apex, moderately curved on apical fifth and strongly curved subapically, apex truncate (Fig. <xref ref-type="fig" rid="F2">8</xref>).</p><fig id="F1" position="float" orientation="portrait"><label>Figures 1–7.</label><caption><p>
                <italic><tp:taxon-name><tp:taxon-name-part taxon-name-part-type="genus" reg="Chasmogenus">Chasmogenus</tp:taxon-name-part> <tp:taxon-name-part taxon-name-part-type="species" reg="parorbus">parorbus</tp:taxon-name-part></tp:taxon-name></italic> sp. n. <bold>1</bold> dorsal habitus <bold>2</bold> ventral habitus <bold>3</bold> lateral habitus <bold>4</bold> head and prosternite, ventral <bold>5</bold> meso-, and metaventrite, ventral <bold>6–7</bold> Head, dorsal.</p></caption><graphic xmlns:xlink="http://www.w3.org/1999/xlink" xlink:href="zookeys-738-059-g001.jpg" position="float" orientation="portrait" xlink:type="simple" id="oo_186716.jpg"/></fig><fig id="F2" position="float" orientation="portrait"><label>Figures 8–10.</label><caption><p>Aedeagi (dorsal view): <bold>8</bold> <italic><tp:taxon-name><tp:taxon-name-part taxon-name-part-type="genus" reg="Chasmogenus">Chasmogenus</tp:taxon-name-part> <tp:taxon-name-part taxon-name-part-type="species" reg="parorbus">parorbus</tp:taxon-name-part></tp:taxon-name></italic> sp. n. <bold>9</bold> <italic><tp:taxon-name><tp:taxon-name-part taxon-name-part-type="genus" reg="Chasmogenus">C.</tp:taxon-name-part> <tp:taxon-name-part taxon-name-part-type="species" reg="orbus">orbus</tp:taxon-name-part></tp:taxon-name></italic> Wlatanabe <bold>10</bold> <italic><tp:taxon-name><tp:taxon-name-part taxon-name-part-type="genus" reg="Chasmogenus">C.</tp:taxon-name-part> <tp:taxon-name-part taxon-name-part-type="species" reg="abnormalis">abnormalis</tp:taxon-name-part></tp:taxon-name></italic> Sharp.</p></caption><graphic xmlns:xlink="http://www.w3.org/1999/xlink" xlink:href="zookeys-738-059-g002.jpg" position="float" orientation="portrait" xlink:type="simple" id="oo_186717.jpg"/></fig></tp:treatment-sec><tp:treatment-sec sec-type="description" id="SECID0EUMAC"><title>Description.</title><p>Length 3.4–3.7 mm, width 1.7–2.0 mm. Body oblong, moderately convex. Dorsum of head, pronotum and elytra black with paler margins. Maxillary and labial palpi, and antennae uniformly yellowish brown (Figs <xref ref-type="fig" rid="F1">1–4</xref>). Ventral surface and legs reddish brown or dark brown.</p><p>
            <bold><italic>Head.</italic></bold> Labrum sparsely and finely punctate, with slightly emarginate anterior margin and round arcuation on posterior margin. Clypeus emarginate anteriorly (Figs <xref ref-type="fig" rid="F1">6–7</xref>), systematic punctures distinct, ground punctures fine and sparse, with distance between punctures 1.5–3.0 × the width of one puncture. Frons with distinct systematic punctures, ground punctures as fine as those on clypeus but a little denser. Mentum transverse, ca. 2 × as wide as long, rugose, with distinct oblique sculptures and a few strong punctures, strongly depressed anteriorly, anterocentral notch developed (Fig. <xref ref-type="fig" rid="F1">4</xref>). Maxillary palpi obviously longer than width of head. Antenna with nine antennomeres, pedicel as long as antennomeres 3 to 6 combined.</p><p>
            <bold><italic>Thorax.</italic></bold> Pronotum with distinct systematic punctures, ground punctures on disc as fine as those on frons, with distance between punctures 1.5–3.0 × the width of one puncture; lateral portions with finer punctures. Prosternite slightly bulged in middle, not carinate, with sparse pubescence, with transverse groove anteriorly (Fig. <xref ref-type="fig" rid="F1">4</xref>). Elytra with fine punctures similar to those of pronotum, systematic punctures distinct; with distinct sutural stria on posterior three-quarters. Mesoventrite with a longitudinal carina posteromedially, completely fused with mesanepisterna. Metaventrite pubescent with an irregular glabrous area (Figs <xref ref-type="fig" rid="F1">2</xref>, <xref ref-type="fig" rid="F1">5</xref>). Meso- and metafemoral pubescence on basal four-fifths.</p><p>
            <bold><italic>Abdomen.</italic></bold> Abdominal ventrites densely pubescent. Apical margin of fifth ventrite with shallow emargination (Fig. <xref ref-type="fig" rid="F1">2</xref>).</p><p>
            <bold><italic>Aedeagus.</italic></bold> Parameres shorter than median lobe, inner margin with a tooth subapically, apex obtuse rounded. Median lobe broad, gradually narrowing from apical quarter to apex, moderately depressed on apical fifth and strongly curved subapically, apex truncate (Fig. <xref ref-type="fig" rid="F2">8</xref>).</p></tp:treatment-sec><tp:treatment-sec sec-type="remarks" id="SECID0EWOAC"><title>Remarks.</title><p>This species is close to <italic><tp:taxon-name><tp:taxon-name-part taxon-name-part-type="genus" reg="Chasmogenus">C.</tp:taxon-name-part> <tp:taxon-name-part taxon-name-part-type="species" reg="orbus">orbus</tp:taxon-name-part></tp:taxon-name></italic> Watanabe, 1987. It can be distinguished from <italic><tp:taxon-name><tp:taxon-name-part taxon-name-part-type="genus" reg="Chasmogenus">C.</tp:taxon-name-part> <tp:taxon-name-part taxon-name-part-type="species" reg="orbus">orbus</tp:taxon-name-part></tp:taxon-name></italic> by parameres obtuse apically, subapical tooth sharper; median lobe slender, slightly but distinctly constricted in apical quarter (Fig. <xref ref-type="fig" rid="F2">8</xref>).</p></tp:treatment-sec><tp:treatment-sec sec-type="etymology" id="SECID0EWPAC"><title>Etymology.</title><p>The species name is combined from Latin “para-“, similar, and <italic>orbus</italic>, a species name of the genus.</p></tp:treatment-sec><tp:treatment-sec sec-type="biology" id="SECID0EHAAE"><title>Biology.</title><p>Aquatic, living in stagnant pools.</p></tp:treatment-sec><tp:treatment-sec sec-type="distribution" id="SECID0EMAAE"><title>Distribution.</title><p>Only known from type locality.</p></tp:treatment-sec></tp:taxon-treatment>
