# Supplementary material for: A faunistic study of genus Chasmogenus Sharp, 1882 of China (Coleoptera, Hydrophilidae)
Source: Zookeys. 2018 Feb 19;(738):59–66. doi: 10.3897/zookeys.738.21711 (PMC5904443; doi:10.3897/zookeys.738.21711)
Supplement: XML Treatment for Chasmogenus orbus [file zookeys.738.21711-treatment3.xml]

<!DOCTYPE tp:taxon-treatment
  PUBLIC "-//TaxonX//DTD Taxonomic Treatment Publishing DTD v0 20100105//EN" "tax-treatment-NSO.dtd">
<tp:taxon-treatment xmlns:tp="http://www.plazi.org/taxpub"><tp:treatment-meta><kwd-group><label>Taxon classification</label><kwd><named-content xmlns:xlink="http://www.w3.org/1999/xlink" content-type="kingdom">Animalia</named-content></kwd><kwd><named-content xmlns:xlink="http://www.w3.org/1999/xlink" content-type="order">Coleoptera</named-content></kwd><kwd><named-content xmlns:xlink="http://www.w3.org/1999/xlink" content-type="family">Hydrophilidae</named-content></kwd></kwd-group><mixed-citation publication-type="journal"><person-group><name><surname>Jia</surname><given-names>Fenglong</given-names></name><name><surname>Tang</surname><given-names>Yu-dan</given-names></name></person-group><article-title>A faunistic study of genus <italic><tp:taxon-name><tp:taxon-name-part taxon-name-part-type="genus" reg="Chasmogenus">Chasmogenus</tp:taxon-name-part></tp:taxon-name></italic> Sharp, 1882 of China (<tp:taxon-name><tp:taxon-name-part taxon-name-part-type="order">Coleoptera</tp:taxon-name-part></tp:taxon-name>, <tp:taxon-name><tp:taxon-name-part taxon-name-part-type="family">Hydrophilidae</tp:taxon-name-part></tp:taxon-name>)</article-title><source>Zookeys</source><day>19</day><month>2</month><year>2018</year><volume>2018</volume><issue>738</issue><fpage>59</fpage><lpage>66</lpage><pub-id pub-id-type="doi">10.3897/zookeys.738.21711</pub-id></mixed-citation></tp:treatment-meta><tp:nomenclature><tp:taxon-name>
            <tp:taxon-name-part taxon-name-part-type="genus" reg="Chasmogenus">Chasmogenus</tp:taxon-name-part>
            <tp:taxon-name-part taxon-name-part-type="species" reg="orbus">orbus</tp:taxon-name-part>
          </tp:taxon-name><tp:taxon-authority>Watanabe, 1987</tp:taxon-authority><xref ref-type="fig" rid="F2">Fig. 9</xref><!--PageBreak--><!--PageBreak--><tp:nomenclature-citation-list><tp:nomenclature-citation><tp:taxon-name>
                <tp:taxon-name-part taxon-name-part-type="genus" reg="Helochares">Helochares</tp:taxon-name-part> (<tp:taxon-name-part taxon-name-part-type="subgenus" reg="Crephelochares">Crephelochares</tp:taxon-name-part>) <tp:taxon-name-part taxon-name-part-type="species" reg="orbus">orbus</tp:taxon-name-part></tp:taxon-name><comment>Watanabe, 1987: 12 (for detailed description).</comment></tp:nomenclature-citation></tp:nomenclature-citation-list></tp:nomenclature><tp:treatment-sec sec-type="material" id="SECID0EMCAE"><title>Material examined.</title><p>
            <bold>CHINA: Hong Kong</bold>: 2 males, 5 females (<named-content xmlns:xlink="http://www.w3.org/1999/xlink" content-type="dwc:institutional_code" xlink:type="simple">SYSU</named-content>), Hong Kong, Rongshu’ao, <named-content xmlns:xlink="http://www.w3.org/1999/xlink" content-type="dwc:verbatimCoordinates" xlink:type="simple"><named-content content-type="geo-json" specific-use="{&#34;type&#34;:&#34;Point&#34;,&#34;coordinates&#34;:[114.290167,22.427350]}" id="NCID0E3CAE" xlink:type="simple">22°25.641'N, 114°17.410'E</named-content></named-content>, 10m. 11.vi.2014, Fenglong Jia, Weicai Xie &amp; Jiahuang Chen leg. [transcribed from Chinese].</p></tp:treatment-sec><tp:treatment-sec sec-type="remarks" id="SECID0EBDAE"><title>Remarks.</title><p>Based on the original description of <italic><tp:taxon-name><tp:taxon-name-part taxon-name-part-type="genus" reg="Chasmogenus">C.</tp:taxon-name-part> <tp:taxon-name-part taxon-name-part-type="species" reg="orbus">orbus</tp:taxon-name-part></tp:taxon-name></italic> by <xref ref-type="bibr" rid="B19">Watanabe (1987)</xref>, the specimens here appear completely identical to this species. The senior author has dissected two males and sent photos of the aedeagus to Dr. Minoshima for comparison with Japanese specimens; he informed the senior author (via email) that he did not see any difference between the photos and the specimens from Japan. Similar to <italic><tp:taxon-name><tp:taxon-name-part taxon-name-part-type="genus" reg="Chasmogenus">C.</tp:taxon-name-part> <tp:taxon-name-part taxon-name-part-type="species" reg="parorbus">parorbus</tp:taxon-name-part></tp:taxon-name></italic> sp. n., it can be distinguished from this species by parameres being sharp apically, with the subapical tooth less sharp; and the median lobe broader, not constricted in apical quarter (Fig. <xref ref-type="fig" rid="F2">9</xref>).</p></tp:treatment-sec><tp:treatment-sec sec-type="distribution" id="SECID0EFEAE"><title>Distribution.</title><p>China (Hong Kong); Japan. New for China.</p></tp:treatment-sec><tp:treatment-sec><!--Section generated to contain objects referenced in tp:taxon-treatment.--><fig id="F2" position="float" orientation="portrait"><label>Figures 8–10.</label><caption><p>Aedeagi (dorsal view): <bold>8</bold> <italic><tp:taxon-name><tp:taxon-name-part taxon-name-part-type="genus" reg="Chasmogenus">Chasmogenus</tp:taxon-name-part> <tp:taxon-name-part taxon-name-part-type="species" reg="parorbus">parorbus</tp:taxon-name-part></tp:taxon-name></italic> sp. n. <bold>9</bold> <italic><tp:taxon-name><tp:taxon-name-part taxon-name-part-type="genus" reg="Chasmogenus">C.</tp:taxon-name-part> <tp:taxon-name-part taxon-name-part-type="species" reg="orbus">orbus</tp:taxon-name-part></tp:taxon-name></italic> Wlatanabe <bold>10</bold> <italic><tp:taxon-name><tp:taxon-name-part taxon-name-part-type="genus" reg="Chasmogenus">C.</tp:taxon-name-part> <tp:taxon-name-part taxon-name-part-type="species" reg="abnormalis">abnormalis</tp:taxon-name-part></tp:taxon-name></italic> Sharp.</p></caption><graphic xmlns:xlink="http://www.w3.org/1999/xlink" xlink:href="zookeys-738-059-g002.jpg" position="float" orientation="portrait" xlink:type="simple" id="oo_186717.jpg"/></fig></tp:treatment-sec><ref-list><ref id="B19"><mixed-citation xmlns:xlink="http://www.w3.org/1999/xlink" xlink:type="simple">
          <person-group><name name-style="western"><surname>Watanabe</surname><given-names>N</given-names></name></person-group> (<year>1987</year>) <article-title>The Japanese species of <tp:taxon-name><tp:taxon-name-part taxon-name-part-type="genus">Helochares</tp:taxon-name-part> (<tp:taxon-name-part taxon-name-part-type="subgenus">Crephelochares</tp:taxon-name-part>)</tp:taxon-name> (<tp:taxon-name><tp:taxon-name-part taxon-name-part-type="order">Coleoptera</tp:taxon-name-part></tp:taxon-name>: <tp:taxon-name><tp:taxon-name-part taxon-name-part-type="family">Hydrophilidae</tp:taxon-name-part></tp:taxon-name>), with Description of a New Species from Honshu.</article-title> <source>Aquatic Insects</source> <volume>9</volume>: <fpage>11</fpage>–<lpage>15</lpage>. <ext-link xlink:type="simple" ext-link-type="doi" xlink:href="10.1080/01650428709361262">https://doi.org/10.1080/01650428709361262</ext-link></mixed-citation></ref></ref-list></tp:taxon-treatment>
