# Supplementary material for: A faunistic study of genus Chasmogenus Sharp, 1882 of China (Coleoptera, Hydrophilidae)
Source: Zookeys. 2018 Feb 19;(738):59–66. doi: 10.3897/zookeys.738.21711 (PMC5904443; doi:10.3897/zookeys.738.21711)
Supplement: XML Treatment for Chasmogenus abnormalis [file zookeys.738.21711-treatment4.xml]

<!DOCTYPE tp:taxon-treatment
  PUBLIC "-//TaxonX//DTD Taxonomic Treatment Publishing DTD v0 20100105//EN" "tax-treatment-NSO.dtd">
<tp:taxon-treatment xmlns:tp="http://www.plazi.org/taxpub"><tp:treatment-meta><kwd-group><label>Taxon classification</label><kwd><named-content xmlns:xlink="http://www.w3.org/1999/xlink" content-type="kingdom">Animalia</named-content></kwd><kwd><named-content xmlns:xlink="http://www.w3.org/1999/xlink" content-type="order">Coleoptera</named-content></kwd><kwd><named-content xmlns:xlink="http://www.w3.org/1999/xlink" content-type="family">Hydrophilidae</named-content></kwd></kwd-group><mixed-citation publication-type="journal"><person-group><name><surname>Jia</surname><given-names>Fenglong</given-names></name><name><surname>Tang</surname><given-names>Yu-dan</given-names></name></person-group><article-title>A faunistic study of genus <italic><tp:taxon-name><tp:taxon-name-part taxon-name-part-type="genus" reg="Chasmogenus">Chasmogenus</tp:taxon-name-part></tp:taxon-name></italic> Sharp, 1882 of China (<tp:taxon-name><tp:taxon-name-part taxon-name-part-type="order">Coleoptera</tp:taxon-name-part></tp:taxon-name>, <tp:taxon-name><tp:taxon-name-part taxon-name-part-type="family">Hydrophilidae</tp:taxon-name-part></tp:taxon-name>)</article-title><source>Zookeys</source><day>19</day><month>2</month><year>2018</year><volume>2018</volume><issue>738</issue><fpage>59</fpage><lpage>66</lpage><pub-id pub-id-type="doi">10.3897/zookeys.738.21711</pub-id></mixed-citation></tp:treatment-meta><tp:nomenclature><tp:taxon-name>
            <tp:taxon-name-part taxon-name-part-type="genus" reg="Chasmogenus">Chasmogenus</tp:taxon-name-part>
            <tp:taxon-name-part taxon-name-part-type="species" reg="abnormalis">abnormalis</tp:taxon-name-part>
          </tp:taxon-name><tp:taxon-authority>(Sharp, 1890)</tp:taxon-authority><xref ref-type="fig" rid="F2">Fig. 10</xref><tp:nomenclature-citation-list><tp:nomenclature-citation><tp:taxon-name>
                <tp:taxon-name-part taxon-name-part-type="genus" reg="Philydrus">Philydrus</tp:taxon-name-part> <tp:taxon-name-part taxon-name-part-type="species" reg="abnormalis">abnormalis</tp:taxon-name-part></tp:taxon-name><comment>Sharp, 1890: 351; <xref ref-type="bibr" rid="B6">Hansen 1999</xref>: 174 (complete synonymy); <xref ref-type="bibr" rid="B2">Devi et al. 2016</xref>: 296.</comment></tp:nomenclature-citation></tp:nomenclature-citation-list></tp:nomenclature><tp:treatment-sec sec-type="material" id="SECID0EIGAE"><title>Material examined.</title><p>
            <bold>CHINA: Guangdong</bold>: 4 males, 6 females (<named-content xmlns:xlink="http://www.w3.org/1999/xlink" content-type="dwc:institutional_code" xlink:type="simple">SYSU</named-content>), Guangdong, Zhuhai, Hengqing island, 10.VII.2006, Fenglong Jia leg. [transcribed from Chinese]. <!--PageBreak-->Macau: 2 females (<named-content xmlns:xlink="http://www.w3.org/1999/xlink" content-type="dwc:institutional_code" xlink:type="simple">SYSU</named-content>), Cotai Ecosystematic Reserve, part 1, 8.iv.2014, Weicai Xie et Jinwei Li leg. [transcribed from Chinese].</p></tp:treatment-sec><tp:treatment-sec sec-type="remarks" id="SECID0E3GAE"><title>Remarks.</title><p>This species is close to <italic><tp:taxon-name><tp:taxon-name-part taxon-name-part-type="genus" reg="Chasmogenus">C.</tp:taxon-name-part> <tp:taxon-name-part taxon-name-part-type="species" reg="orbus">orbus</tp:taxon-name-part></tp:taxon-name></italic> from which it can only be distinguished by the aedeagus. Parameres without or with small subapical tooth (<xref ref-type="bibr" rid="B2">Devi et al. 2016</xref>: figs 10–13), apex broadened inwards (Fig. <xref ref-type="fig" rid="F2">10</xref>). Median lobe gradually narrowing from apical quarter to apex, moderately constricted in apical fifth and strongly curved subapically, apex truncate (Fig. <xref ref-type="fig" rid="F2">10</xref>).</p></tp:treatment-sec><tp:treatment-sec sec-type="distribution" id="SECID0EBIAE"><title>Distribution.</title><p>China (Guangdong, Macau); Cambodia, India, Indonesia, Japan, Sri Lanka, Thailand, Vietnam.</p><sec sec-type="Key to the species of the Chasmogenus of China" id="SECID0EGIAE"><title>Key to the species of the <italic><tp:taxon-name><tp:taxon-name-part taxon-name-part-type="genus" reg="Chasmogenus">Chasmogenus</tp:taxon-name-part></tp:taxon-name></italic> of China</title><table-wrap content-type="key" position="anchor" orientation="portrait"><table id="TID0EHPAC" rules="all"><tbody><tr><td rowspan="1" colspan="1">1</td><td rowspan="1" colspan="1">Parameres with a distinct sharp subapical tooth on inner margin (Figs <xref ref-type="fig" rid="F2">8–9</xref>), not broadened inwards apically, median lobe narrowly truncate apically</td><td rowspan="1" colspan="1">
                      <bold>2</bold>
                    </td></tr><tr><td rowspan="1" colspan="1">–</td><td rowspan="1" colspan="1">Parameres with a small subapical tooth on inner margin (Fig. <xref ref-type="fig" rid="F2">10</xref>), broadened inwards apically, median lobe widely truncate apically</td><td rowspan="1" colspan="1">
                      <bold><italic><tp:taxon-name><tp:taxon-name-part taxon-name-part-type="genus" reg="Chasmogenus">C.</tp:taxon-name-part> <tp:taxon-name-part taxon-name-part-type="species" reg="abnormalis">abnormalis</tp:taxon-name-part></tp:taxon-name></italic> (Sharp)</bold>
                    </td></tr><tr><td rowspan="1" colspan="1">2</td><td rowspan="1" colspan="1">Parameres with apex sharp and subapical tooth less sharp. Median lobe broader, not constricted in apical quarter (Fig. <xref ref-type="fig" rid="F2">9</xref>)</td><td rowspan="1" colspan="1">
                      <bold><italic><tp:taxon-name><tp:taxon-name-part taxon-name-part-type="genus" reg="Chasmogenus">C.</tp:taxon-name-part> <tp:taxon-name-part taxon-name-part-type="species" reg="orbus">orbus</tp:taxon-name-part></tp:taxon-name></italic> Watanabe</bold>
                    </td></tr><tr><td rowspan="1" colspan="1">–</td><td rowspan="1" colspan="1">Parameres with apex obtuse and subapical tooth sharper. Median lobe relatively slender, distinctly constricted in apical quarter (Fig. <xref ref-type="fig" rid="F2">8</xref>)</td><td rowspan="1" colspan="1">
                      <bold><italic><tp:taxon-name><tp:taxon-name-part taxon-name-part-type="genus" reg="Chasmogenus">C.</tp:taxon-name-part> <tp:taxon-name-part taxon-name-part-type="species" reg="parorbus">parorbus</tp:taxon-name-part></tp:taxon-name></italic> sp. n.</bold>
                    </td></tr><!--PageBreak--></tbody></table></table-wrap></sec></tp:treatment-sec><tp:treatment-sec><!--Section generated to contain objects referenced in tp:taxon-treatment.--><fig id="F2" position="float" orientation="portrait"><label>Figures 8–10.</label><caption><p>Aedeagi (dorsal view): <bold>8</bold> <italic><tp:taxon-name><tp:taxon-name-part taxon-name-part-type="genus" reg="Chasmogenus">Chasmogenus</tp:taxon-name-part> <tp:taxon-name-part taxon-name-part-type="species" reg="parorbus">parorbus</tp:taxon-name-part></tp:taxon-name></italic> sp. n. <bold>9</bold> <italic><tp:taxon-name><tp:taxon-name-part taxon-name-part-type="genus" reg="Chasmogenus">C.</tp:taxon-name-part> <tp:taxon-name-part taxon-name-part-type="species" reg="orbus">orbus</tp:taxon-name-part></tp:taxon-name></italic> Wlatanabe <bold>10</bold> <italic><tp:taxon-name><tp:taxon-name-part taxon-name-part-type="genus" reg="Chasmogenus">C.</tp:taxon-name-part> <tp:taxon-name-part taxon-name-part-type="species" reg="abnormalis">abnormalis</tp:taxon-name-part></tp:taxon-name></italic> Sharp.</p></caption><graphic xmlns:xlink="http://www.w3.org/1999/xlink" xlink:href="zookeys-738-059-g002.jpg" position="float" orientation="portrait" xlink:type="simple" id="oo_186717.jpg"/></fig></tp:treatment-sec><ref-list><ref id="B6"><mixed-citation xmlns:xlink="http://www.w3.org/1999/xlink" xlink:type="simple">
          <person-group><name name-style="western"><surname>Hansen</surname><given-names>M</given-names></name></person-group> (<year>1999</year>) <source><tp:taxon-name><tp:taxon-name-part taxon-name-part-type="superfamily">Hydrophiloidea</tp:taxon-name-part></tp:taxon-name> (s. str.) (<tp:taxon-name><tp:taxon-name-part taxon-name-part-type="order">Coleoptera</tp:taxon-name-part></tp:taxon-name>). World Catalogue of Insects 2.</source> <publisher-name>Apollo Books</publisher-name>, <publisher-loc>Amsterdam</publisher-loc>, <size units="page">416 pp</size>.</mixed-citation></ref><ref id="B2"><mixed-citation xmlns:xlink="http://www.w3.org/1999/xlink" xlink:type="simple">
          <person-group><name name-style="western"><surname>Devi</surname><given-names>MB</given-names></name><name name-style="western"><surname>Devi</surname><given-names>OS</given-names></name><name name-style="western"><surname>Fikáček</surname><given-names>M</given-names></name><name name-style="western"><surname>Minoshima</surname><given-names>Y</given-names></name><name name-style="western"><surname>Wanghengbam</surname><given-names>L</given-names></name></person-group> (<year>2016</year>) <article-title>Redescription and lectotype designation of <italic><tp:taxon-name><tp:taxon-name-part taxon-name-part-type="genus">Chasmogenus</tp:taxon-name-part> <tp:taxon-name-part taxon-name-part-type="species">abnormalis</tp:taxon-name-part></tp:taxon-name></italic> (Sharp), with notes on its distribution.</article-title> <source>Zootaxa</source> <volume>4144</volume>(<issue>2</issue>): <fpage>296</fpage>–<lpage>300</lpage>. <ext-link xlink:type="simple" ext-link-type="doi" xlink:href="10.11646/zootaxa.4144.2.12">https://doi.org/10.11646/zootaxa.4144.2.12</ext-link></mixed-citation></ref></ref-list></tp:taxon-treatment>
